# Supplementary material for: Modeling antibody drug conjugate potential using a granzyme B antibody fusion protein
Source: BMC Biol. 2024 Mar 14;22:66. doi: 10.1186/s12915-024-01860-x (PMC10941411; doi:10.1186/s12915-024-01860-x)
Supplement: Supplementary file 2 — Additional file 2. Individual values for data analyzed in this study. [file 12915_2024_1860_MOESM2_ESM.xlsx]

## Sheet: Fig 2A
		HER2 ECD				Irrelevant protein
nM	TRA				TRA
0.000687947	0.007	0.006	0.059		0.025	0.024	0.027
0.00343974	0.048	0.048	0.048		0.027	0.027	0.022
0.00687947	0.102	0.089	0.101		0.023	0.022	0.024
0.0343974	0.439	0.443	0.46		0.023	0.021	0.023
0.0687947	0.86	0.821	0.822		0.023	0.02	0.021
0.343974	1.797	1.868	1.737		0.02	0.019	0.02
0.687947	1.96	2.086	2.064		0.02	0.019	0.022
3.43974	2.366	2.363	2.325		0.021	0.021	0.023
6.87947	2.4	2.451	2.518		0.025	0.024	0.023
13.7589	2.449	2.427	2.518		0.023	0.024	0.024
nM	T-DM1				T-DM1
0.000672129	-0.005	0.005	0.001		0.029	0.029	0.025
0.00336064	0.017	0.015	0.013		0.026	0.029	0.028
0.00672129	0.046	0.033	0.039		0.021	0.03	0.025
0.0336064	0.252	0.207	0.239		0.023	0.027	0.029
0.0672129	0.421	0.317	0.439		0.023	0.024	0.028
0.336064	1.531	1.401	1.676		0.015	0.027	0.022
0.672129	1.936	1.818	1.519		0.024	0.023	0.027
3.36064	2.482	2.449	2.351		0.024	0.026	0.022
6.72129	2.49	2.45	2.429		0.03	0.034	0.037
13.4426	2.403	2.291	2.432		0.037	0.039	0.041
nM	GrBmut-TRA				GrBmut-TRA
0.000507331	0.001	0	0		0.033	0.031	0.034
0.00253666	0.017	0.015	0.01		0.038	0.036	0.029
0.00507331	0.03	0.024	0.018		0.034	0.036	0.035
0.0253665	0.153	0.143	0.118		0.045	0.038	0.041
0.0507331	0.259	0.215	0.199		0.039	0.041	0.035
0.253665	1.123	0.916	0.904		0.042	0.031	0.04
0.507331	1.469	1.374	1.3		0.049	0.035	0.042
2.53665	2.397	2.336	2.255		0.08	0.072	0.074
5.07331	2.47	2.416	2.339		0.112	0.105	0.103
10.1466	2.499	2.467	2.444		0.187	0.193	0.167

## Sheet: Fig 2C
Time (minutes)		rGrB				GrB-TRA				GrBmut-TRA				TRA
0:00:00.000		0.147	0.145	0.148		0.097	0.096	0.098		0.095	0.096	0.098		0.097	0.097	0.095
0:01:00.000		0.194	0.197	0.198		0.142	0.14	0.144		0.138	0.136	0.14		0.109	0.107	0.111
0:05:00.000		0.316	0.314	0.319		0.263	0.261	0.265		0.255	0.253	0.258		0.108	0.106	0.106
0:10:00.000		0.417	0.413	0.419		0.361	0.358	0.364		0.359	0.357	0.361		0.108	0.106	0.107
0:15:00.000		0.465	0.462	0.469		0.42	0.417	0.424		0.416	0.413	0.419		0.108	0.106	0.107
0:20:00.000		0.487	0.485	0.491		0.458	0.454	0.462		0.457	0.454	0.46		0.108	0.107	0.107
0:25:00.000		0.495	0.491	0.497		0.481	0.478	0.484		0.481	0.477	0.484		0.108	0.107	0.107
0:30:00.000		0.498	0.495	0.499		0.492	0.488	0.496		0.492	0.488	0.496		0.108	0.107	0.108
0:35:00.000		0.501	0.499	0.503		0.497	0.493	0.502		0.498	0.493	0.502		0.108	0.107	0.108
0:40:00.000		0.504	0.502	0.506		0.503	0.499	0.507		0.503	0.498	0.507		0.108	0.107	0.107
0:45:00.000		0.505	0.503	0.507		0.504	0.5	0.508		0.505	0.499	0.508		0.108	0.107	0.107
0:50:00.000		0.506	0.502	0.507		0.505	0.501	0.509		0.507	0.5	0.509		0.109	0.107	0.108
0:55:00.000		0.507	0.503	0.508		0.507	0.502	0.51		0.508	0.501	0.51		0.109	0.107	0.108
1:00:00.000		0.508	0.503	0.509		0.508	0.503	0.511		0.508	0.502	0.51		0.108	0.107	0.108

## Sheet: Fig 3B
	Cells	Camptothecin	TRA	T-DM1	Pro-GrBmut-TRA	GrBmut-TRA
B16	3.96	18.37	5.53	4.53	4.81	5.54
	4.94	19.22	5.87	5.12	5.6	6.97
B16.HER2	4.28	14.52	3.62	16.36	4.3	17.03
	4.01	13.28	3.78	15.97	4.67	16.087
SK-BR-3	4.9	30.88	4.64	17.02	4.83	18.43
	4.76	29.67	3.89	16.33	3.98	17.22

## Sheet: Fig 4
		B16					B16.HER2					SK-OV-3					SK-BR-3
nM	TRA				nM	TRA				nM	TRA				nM	TRA
0.000687947	1.848	1.653	1.785		0.000687947	1.628	1.757	1.832		0.000687947	0.884	0.979	0.985		6.87947e-05	0.899	0.858	0.851
0.00343974	1.664	1.522	1.604		0.00343974	1.96	1.805	1.853		0.00343974	0.908	0.956	0.875		0.000343974	0.86	0.899	0.876
0.00687947	1.716	1.669	1.814		0.00687947	1.846	1.893	1.786		0.00687947	0.905	0.902	0.977		0.000687947	0.815	0.913	0.919
0.0343974	1.643	1.59	1.683		0.0343974	2.006	1.913	1.7		0.0343974	0.952	0.995	1.001		0.00343974	0.839	0.89	0.805
0.0687947	1.648	1.636	1.715		0.0687947	1.8	1.7	1.786		0.0687947	0.938	0.901	0.914		0.00687947	0.836	0.833	0.911
0.343974	1.616	1.626	1.745		0.343974	1.64	1.687	1.74		0.343974	0.891	0.936	1.016		0.0343974	0.886	0.898	0.935
0.687947	1.443	1.522	1.881		0.687947	1.84	1.72	1.833		0.687947	0.907	0.954	0.985		0.0687947	0.87	0.833	0.846
3.43974	1.714	1.562	1.764		3.43974	1.793	1.966	1.74		3.43974	0.871	0.98	0.898		0.343974	0.822	0.868	0.951
6.87947	1.543	1.673	1.721		6.87947	1.873	1.707	1.928		6.87947	0.909	0.902	0.853		0.687947	0.839	0.888	0.919
34.3974	1.61	1.732	1.648		34.3974	2.145	1.64	1.833		34.3974	0.876	0.826	0.8		3.43974	0.801	0.945	0.829
															6.87947	0.841	0.833	0.736
															34.3974	0.756	0.728	0.795
nM	rGrB				nM	rGrB				nM	rGrB				nM	rGrB
0.00392311	1.613	1.91	1.689		0.00392311	1.771	1.955	1.914		0.00392311	0.924	0.945	0.958		0.000392311	0.892	0.845	0.878
0.0196155	1.878	1.691	1.619		0.0196155	1.853	1.978	1.832		0.0196155	0.897	0.883	0.914		0.00196155	0.907	0.859	0.839
0.0392311	1.862	1.713	1.689		0.0392311	1.748	1.916	1.944		0.0392311	0.988	0.952	0.891		0.00392311	0.836	0.902	0.869
0.196155	1.714	1.559	1.734		0.196155	1.689	1.884	1.803		0.196155	0.909	0.97	0.947		0.0196155	0.812	0.843	0.827
0.392311	1.639	1.742	1.652		0.392311	1.787	1.955	1.776		0.392311	0.92	0.975	0.856		0.0392311	0.889	0.917	0.858
1.96155	1.845	1.712	1.638		1.96155	1.892	1.966	1.775		1.96155	0.949	0.901	0.869		0.196155	0.762	0.9	0.879
3.92311	1.705	1.815	1.667		3.92311	1.689	1.814	1.839		3.92311	0.878	0.908	0.911		0.392311	0.856	0.92	0.825
19.6155	1.914	1.679	1.649		19.6155	1.927	1.966	1.677		19.6155	0.898	0.875	0.896		1.96155	0.874	0.868	0.806
39.2311	1.741	1.578	1.665		39.2311	1.951	2.154	1.824		39.2311	0.898	0.852	0.924		3.92311	0.818	0.849	0.812
196.155	1.563	1.418	1.623		196.155	1.666	1.756	1.81		196.155	0.831	0.883	0.9		19.6155	0.746	0.83	0.828
															39.2311	0.809	0.77	0.838
															196.155	0.678	0.671	0.739
nM	T-DM1				nM	T-DM1				nM	T-DM1				nM	T-DM1
0.000672129	1.905	1.747	1.833		0.000672129	1.818	1.852	1.773		0.000672129	0.884	0.979	0.985		6.72129e-05	0.898	0.87	0.86
0.00336064	1.699	1.791	1.576		0.00336064	1.852	1.707	1.847		0.00336064	0.983	0.881	1.026		0.000336064	0.833	0.82	0.868
0.00672129	1.81	1.601	1.763		0.00672129	2.045	1.718	1.75		0.00672129	0.918	0.966	0.931		0.000672129	0.83	0.808	0.838
0.0336064	1.739	1.685	1.744		0.0336064	1.718	1.891	1.89		0.0336064	0.962	0.995	0.939		0.00336064	0.817	0.839	0.859
0.0672129	1.888	1.733	1.916		0.0672129	1.884	1.768	1.905		0.0672129	0.935	0.973	0.969		0.00672129	0.787	0.77	0.754
0.336064	1.754	1.697	1.725		0.336064	1.798	1.832	1.831		0.336064	1.01	0.937	0.874		0.0336064	0.479	0.504	0.534
0.672129	1.648	1.752	1.815		0.672129	1.575	1.534	1.478		0.672129	0.882	0.864	0.847		0.0672129	0.382	0.379	0.433
3.36064	1.879	1.782	1.643		3.36064	1.187	1.3	1.212		3.36064	0.627	0.556	0.611		0.336064	0.247	0.235	0.283
6.72129	1.581	1.618	1.687		6.72129	0.732	0.903	0.636		6.72129	0.38	0.298	0.402		0.672129	0.22	0.185	0.236
33.6064	1.672	1.548	1.591		33.6064	0.244	0.381	0.233		33.6064	0.266	0.253	0.282		3.36064	0.196	0.151	0.134
67.2129	1.608	1.659	1.599		67.2129	0.098	0.126	0.053		67.2129	0.213	0.213	0.224		6.72129	0.103	0.121	0.111
336.064	1.274	1.414	1.543		336.064	0.079	0.091	0.128		336.064	0.196	0.18	0.174		33.6064	0.086	0.139	0.09
															67.2129	0.089	0.109	0.104
nM	GrBmut-TRA				nM	GrBmut-TRA				nM	GrBmut-TRA				nM	GrBmut-TRA
0.000507331	2.145	1.742	1.775		0.000507331	1.714	2.104	1.641		0.000507331	0.907	1.03	0.985		5.07331e-05	0.914	0.836	0.863
0.00253666	1.898	1.748	1.649		0.00253666	1.709	2.102	1.757		0.00253666	0.871	1.01	0.898		0.000253665	0.906	0.837	0.823
0.00507331	1.6	1.918	1.685		0.00507331	1.73	2.016	1.646		0.00507331	0.982	0.941	0.892		0.000507331	0.891	0.868	0.806
0.0253665	1.822	1.588	1.814		0.0253665	1.739	1.998	1.75		0.0253665	0.948	0.917	0.942		0.00253666	0.86	0.81	0.851
0.0507331	1.793	1.669	1.68		0.0507331	1.682	1.784	1.802		0.0507331	0.873	0.899	0.995		0.00507331	0.818	0.869	0.853
0.253665	1.876	1.785	1.68		0.253665	1.848	1.696	1.905		0.253665	0.917	0.997	0.956		0.0253665	0.82	0.755	0.787
0.507331	1.773	1.724	1.596		0.507331	1.648	1.923	1.861		0.507331	0.919	0.966	1.026		0.0507331	0.703	0.709	0.745
2.53665	1.814	1.631	1.76		2.53665	1.523	1.412	1.502		2.53665	0.798	0.692	0.799		0.253665	0.554	0.629	0.58
5.07331	1.811	1.949	1.59		5.07331	1.098	1.15	1.25		5.07331	0.634	0.741	0.601		0.507331	0.391	0.424	0.436
25.3665	1.502	1.685	1.642		25.3665	0.493	0.485	0.277		25.3665	0.517	0.48	0.583		2.53665	0.31	0.25	0.335
50.7331	1.513	1.465	1.394		50.7331	0.164	0.076	0.136		50.7331	0.292	0.255	0.283		5.07331	0.214	0.151	0.166
253.665	1.315	1.461	1.14		253.665	0.028	0.187	0.14		253.665	0.164	0.175	0.233		25.3665	0.111	0.118	0.091
															50.7331	0.096	0.09	0.098

## Sheet: Supp. Fig 1A
		HER2 ECD				Irrelevant protein
nM	TRA				TRA
0.000687947	0.01	0.008	0.082		0.098	0.099	0.099
0.00343974	0.067	0.067	0.067		0.101	0.1	0.099
0.00687947	0.141	0.124	0.14		0.098	0.098	0.1
0.0343974	0.609	0.615	0.639		0.098	0.097	0.1
0.0687947	1.195	1.141	1.142		0.099	0.098	0.099
0.343974	2.496	2.594	2.413		0.103	0.1	0.101
0.687947	2.722	2.897	2.867		0.103	0.101	0.103
3.43974	3.285	3.282	3.229		0.103	0.102	0.104
6.87947	3.333	3.404	3.496		0.107	0.107	0.102
13.7589	3.401	3.37	3.496		0.105	0.104	0.107
nM	T-DM1				T-DM1
0.000672129	0.019	0.052	0.01		0.111	0.11	0.101
0.00336064	0.064	0.062	0.059		0.112	0.103	0.102
0.00672129	0.126	0.13	0.12		0.098	0.102	0.1
0.0336064	0.584	0.594	0.618		0.1	0.106	0.097
0.0672129	1.012	0.982	1.033		0.1	0.101	0.102
0.336064	2.476	2.509	2.631		0.101	0.1	0.1
0.672129	2.976	2.863	2.916		0.108	0.103	0.1
3.36064	3.44	3.493	3.453		0.106	0.102	0.101
6.72129	3.415	3.595	3.318		0.098	0.105	0.106
13.4426	3.415	3.527	3.386		0.105	0.105	0.103
nM	GrBmut-TRA				GrBmut-TRA
0.000507331	0.01	0.02	0.023		0.092	0.083	0.085
0.00253666	0.06	0.058	0.054		0.083	0.084	0.086
0.00507331	0.119	0.111	0.107		0.083	0.087	0.087
0.0253665	0.574	0.559	0.547		0.087	0.088	0.088
0.0507331	0.914	0.928	0.933		0.09	0.092	0.091
0.253665	2.451	2.397	2.401		0.125	0.13	0.135
0.507331	2.639	3	2.866		0.173	0.173	0.183
2.53665	3.159	3.525	3.546		0.47	0.494	0.546
5.07331	3.506	3.388	3.46		0.804	0.825	0.876
10.1466	3.472	3.423	3.528		1.532	1.589	1.665

## Sheet: Supp. Fig 1C
		B16					B16.HER2
nM	TRA				nM	TRA
0.00034397	1.964	1.867	1.937		0.00034397	2.336	2.343	2.587
0.00068795	1.885	2.253	2.355		0.00068795	2.329	2.189	2.25
0.00343974	1.919	2.127	1.927		0.00343974	2.274	2.081	2.363
0.00687947	1.69	2.015	1.88		0.00687947	2.091	2.417	2.776
0.0343974	2.022	1.972	1.967		0.0343974	2.207	2.084	3.014
0.0687947	1.776	1.942	1.987		0.0687947	2.284	2.247	2.722
0.343974	1.827	2.103	1.86		0.343974	2.397	2.329	2.312
0.687947	1.914	1.97	2.171		0.687947	2.102	2.17	2.53
3.43974	1.709	2.218	1.721		3.43974	2.627	2.203	2.267
6.87947	1.964	2.005	1.914		6.87947	2.685	2.352	2.124
13.7589	1.792	2.026	1.884		13.7589	2.522	1.85	2.115
27.5179	1.935	1.775	1.986		27.5179	2.335	2.013	2.132
nM	T-DM1				nM	T-DM1
0.00033606	2.278	2.06	1.957		0.00033606	2.395	2.788	2.221
0.00067213	1.867	2.133	2.09		0.00067213	2.468	2.41	1.954
0.00336064	1.793	2.222	2.094		0.00336064	2.291	2.631	2.265
0.00672129	1.945	2	2.138		0.00672129	2.241	2.418	1.898
0.0336064	1.647	2.145	1.808		0.0336064	2.085	2.702	2.209
0.0672129	1.573	2.399	2.002		0.0672129	2.012	2.696	2.508
0.336064	1.88	2.332	2.163		0.336064	2.275	2.148	2.167
0.672129	1.905	2.102	2.134		0.672129	1.986	1.634	1.817
3.36064	2.198	2.185	2.167		3.36064	1.338	1.497	1.109
6.72129	1.892	2.16	1.66		6.72129	1.003	0.853	1.231
13.4426	1.781	1.826	2.337		13.4426	0.522	0.399	0.477
26.8852	1.085	1.787	1.987		26.8852	-0.007	0.004	0.215
nM	GrBmut-TRA				nM	GrBmut-TRA
0.00025367	1.947	1.779	1.67		0.00025367	2.275	2.633	2.552
0.00050733	2.459	2.154	1.936		0.00050733	2.891	2.584	2.19
0.00253666	1.787	2.228	2.016		0.00253666	2.239	2.564	2.4
0.00507331	1.712	2.135	1.805		0.00507331	2.226	2.212	2.553
0.0253666	2.147	1.89	1.855		0.0253666	2.191	2.535	2.253
0.0507331	1.914	1.681	1.657		0.0507331	2.257	2.47	2.132
0.253665	2.038	1.942	1.606		0.253665	2.234	1.89	2.287
0.507331	2.135	1.872	1.69		0.507331	2.16	2.02	1.785
2.53665	1.822	1.65	1.31		2.53665	1.617	1.176	1.521
5.07331	1.045	0.746	1.11		5.07331	1.068	0.905	1.009
10.1466	0.328	0.193	0.33		10.1466	0.367	0.412	0.547
20.2932	0.047	0.058	0.047		20.2932	-0.008	0.046	0.064

## Sheet: Supp. Fig 2A
		HER2 ECD				Irrelevant protein
nM	TRA				TRA
0.000687947	0.004	-0.008	0.004		0.037	0.038	0.039
0.00343974	0.013	0.005	0.004		0.037	0.038	0.039
0.00687947	0.034	0.042	0.039		0.036	0.039	0.039
0.0343974	0.189	0.189	0.189		0.039	0.04	0.041
0.0687947	0.7	0.687	0.689		0.037	0.039	0.041
0.343974	2.205	2.233	2.223		0.038	0.043	0.04
0.687947	2.714	2.705	2.695		0.039	0.041	0.042
3.43974	3.174	3.175	3.009		0.037	0.04	0.041
6.87947	3.219	3.105	3.05		0.043	0.041	0.039
13.7589	3.173	3.16	3.177		0.042	0.041	0.041
nM	T-DM1				T-DM1
0.000672129	-0.001	0.001	-0.003		0.037	0.035	0.038
0.00336064	0.009	0.021	0.014		0.036	0.039	0.036
0.00672129	0.025	0.025	0.023		0.038	0.038	0.037
0.0336064	0.098	0.094	0.093		0.039	0.039	0.037
0.0672129	0.267	0.27	0.263		0.04	0.04	0.039
0.336064	0.948	0.954	0.941		0.041	0.041	0.04
0.672129	1.58	1.712	1.584		0.042	0.041	0.04
3.36064	3.035	3.179	3.299		0.042	0.04	0.038
6.72129	3.024	3.187	3.268		0.041	0.039	0.037
13.4426	3.08	3.152	3.238		0.039	0.039	0.038
nM	GrBmut-TRA				GrBmut-TRA
0.000507331	0.002	0.02	0.007		0.032	0.033	0.031
0.00253666	0.004	0.007	0.009		0.03	0.034	0.03
0.00507331	0.003	0.002	-0.004		0.032	0.032	0.03
0.0253665	0.052	0.07	0.049		0.032	0.032	0.031
0.0507331	0.104	0.115	0.102		0.026	0.032	0.03
0.253665	0.511	0.521	0.507		0.034	0.031	0.031
0.507331	0.974	0.969	0.988		0.034	0.031	0.033
2.53665	2.854	3.354	3.186		0.053	0.051	0.049
5.07331	3.262	3.254	3.185		0.044	0.046	0.039
10.1466	3.175	3.274	3.112		0.048	0.048	0.05

## Sheet: Supp. Fig 2C
		0 mM				0.625 mM				1.25 mM				2.5 mM				5 mM				10 mM
Time (minutes)
0:00:00.000		0.123	0.122	0.122		0.124	0.119	0.125		0.122	0.125	0.121		0.126	0.123	0.12		0.119	0.126	0.122		0.118	0.114	0.115
0:01:00.000		0.148	0.145	0.142		0.143	0.137	0.144		0.14	0.144	0.143		0.142	0.143	0.139		0.139	0.147	0.143		0.136	0.134	0.139
0:05:00.000		0.248	0.239	0.235		0.234	0.22	0.226		0.226	0.224	0.235		0.23	0.226	0.223		0.222	0.24	0.234		0.221	0.21	0.232
0:10:00.000		0.308	0.301	0.297		0.297	0.277	0.28		0.288	0.282	0.297		0.29	0.283	0.28		0.28	0.298	0.291		0.274	0.255	0.293
0:15:00.000		0.345	0.339	0.335		0.334	0.312	0.313		0.324	0.318	0.334		0.326	0.315	0.315		0.315	0.334	0.326		0.306	0.281	0.329
0:20:00.000		0.367	0.363	0.359		0.359	0.334	0.333		0.349	0.341	0.357		0.349	0.336	0.337		0.339	0.355	0.348		0.326	0.296	0.353
0:25:00.000		0.382	0.377	0.374		0.374	0.348	0.346		0.364	0.356	0.372		0.363	0.349	0.351		0.354	0.368	0.361		0.338	0.305	0.368
0:30:00.000		0.391	0.387	0.384		0.385	0.358	0.354		0.375	0.365	0.382		0.371	0.358	0.361		0.364	0.376	0.369		0.345	0.31	0.378
0:35:00.000		0.397	0.394	0.391		0.392	0.364	0.359		0.382	0.372	0.388		0.377	0.364	0.367		0.371	0.382	0.375		0.35	0.313	0.384
0:40:00.000		0.4	0.398	0.395		0.397	0.368	0.363		0.387	0.374	0.392		0.382	0.367	0.371		0.375	0.385	0.379		0.353	0.315	0.388
0:45:00.000		0.402	0.401	0.398		0.4	0.371	0.364		0.39	0.377	0.395		0.383	0.369	0.374		0.378	0.387	0.38		0.355	0.316	0.391
0:50:00.000		0.404	0.402	0.4		0.402	0.373	0.366		0.392	0.379	0.396		0.385	0.371	0.376		0.38	0.389	0.382		0.356	0.316	0.392
0:55:00.000		0.405	0.404	0.401		0.404	0.374	0.367		0.394	0.38	0.398		0.386	0.372	0.376		0.381	0.389	0.382		0.357	0.315	0.393
1:00:00.000		0.405	0.404	0.402		0.404	0.374	0.367		0.394	0.382	0.398		0.386	0.372	0.377		0.382	0.389	0.383		0.357	0.315	0.394

## Sheet: Supp. Fig 4
		B16					B16.SII/Kb
nM	SII				nM	SII
0.00687947	2.831	3.328	2.714		0.00687947	2.148	2.126	2.834
0.0343974	2.881	2.998	3.172		0.0343974	2.626	2.355	2.312
0.0687947	3.137	3.016	2.815		0.0687947	2.095	2.266	1.993
0.343974	3.008	3.047	2.683		0.343974	2.09	2.207	2.222
0.687947	3.136	3.177	2.672		0.687947	2.555	2.37	2.294
3.43974	3.274	3.311	2.61		3.43974	2.401	2.471	2.224
6.87947	3.171	3.04	2.399		6.87947	2.425	1.637	2.07
34.3974	3.087	2.943	2.892		34.3974	2.145	1.563	1.946
68.7947	3.193	2.636	2.92		68.7947	2.341	1.456	2.166
171.987	2.853	2.84	2.424		171.987	2.438	1.605	2.246
343.974	2.691	2.73	2.464		343.974	2.58	1.822	2.024
nM	GrBmut-SII				nM	GrBmut-SII
0.00507331	2.845	2.653	2.983		0.00507331	2.562	2.103	2.073
0.0253665	3.072	2.617	2.894		0.0253665	1.965	2.273	2.339
0.0507331	3.251	2.496	2.802		0.0507331	2.145	2.355	2.162
0.253665	3.384	2.518	2.868		0.253665	2.145	1.975	1.818
0.507331	2.2	2.579	3.04		0.507331	2.019	1.955	1.989
2.53665	2.247	2.697	3.016		2.53665	1.48	1.347	0.935
5.07331	2.161	2.526	3.006		5.07331	0.652	0.694	0.402
25.3665	2.628	2.667	3.126		25.3665	0.407	0.556	0.477
50.7331	2.558	2.303	2.863		50.7331	0.338	0.313	0.359
126.833	2.404	2.525	2.436		126.833	0.201	0.118	0.131
253.665	2.612	2.4	2.178		253.665	0.207	0.127	0.12
